# Supplementary material for: Development of NanoLuc-targeting protein degraders and a universal reporter system to benchmark tag-targeted degradation platforms
Source: Nat Commun. 2022 Apr 19;13:2073. doi: 10.1038/s41467-022-29670-1 (PMC9019100; doi:10.1038/s41467-022-29670-1)
Supplement: Supplementary file 3 — Source Data [file 41467_2022_29670_MOESM3_ESM.zip]

Archive with 5 entries (4 files):
- Source Data - Raw WBs.pdf
- __MACOSX/
- __MACOSX/._Source Data - Raw WBs.pdf
- Source data.xlsx
- __MACOSX/._Source data.xlsx
