# Supplementary material for: Development of NanoLuc-targeting protein degraders and a universal reporter system to benchmark tag-targeted degradation platforms
Source: Nat Commun. 2022 Apr 19;13:2073. doi: 10.1038/s41467-022-29670-1 (PMC9019100; doi:10.1038/s41467-022-29670-1)
Supplement: Supplementary file 3 — Source Data [file 41467_2022_29670_MOESM3_ESM.zip › Source data.xlsx]

## Sheet: 2C
	Plate Layout
	-dox	+dox	DMSO	4uM	2uM	1uM	500nM	250nM	125nM	62.5nM	31.25nM	15.6nM	4uM	2uM	1uM	500nM	250nM	125nM	62.5nM	31.25nM	15.6nM		PROTACs
	-dox	+dox	DMSO	4uM	2uM	1uM	500nM	250nM	125nM	62.5nM	31.25nM	15.6nM	4uM	2uM	1uM	500nM	250nM	125nM	62.5nM	31.25nM	15.6nM		NC1
	-dox	+dox	DMSO	4uM	2uM	1uM	500nM	250nM	125nM	62.5nM	31.25nM	15.6nM	4uM	2uM	1uM	500nM	250nM	125nM	62.5nM	31.25nM	15.6nM		NC2
	-dox	+dox	DMSO	4uM	2uM	1uM	500nM	250nM	125nM	62.5nM	31.25nM	15.6nM	4uM	2uM	1uM	500nM	250nM	125nM	62.5nM	31.25nM	15.6nM		NC3
	-dox	+dox	DMSO	4uM	2uM	1uM	500nM	250nM	125nM	62.5nM	31.25nM	15.6nM	4uM	2uM	1uM	500nM	250nM	125nM	62.5nM	31.25nM	15.6nM		NC4
	-dox	+dox	DMSO	4uM	2uM	1uM	500nM	250nM	125nM	62.5nM	31.25nM	15.6nM	4uM	2uM	1uM	500nM	250nM	125nM	62.5nM	31.25nM	15.6nM		NC5
	-dox	+dox	DMSO	4uM	2uM	1uM	500nM	250nM	125nM	62.5nM	31.25nM	15.6nM	4uM	2uM	1uM	500nM	250nM	125nM	62.5nM	31.25nM	15.6nM		NC*
	-dox	+dox	DMSO	4uM	2uM	1uM	500nM	250nM	125nM	62.5nM	31.25nM	15.6nM	4uM	2uM	1uM	500nM	250nM	125nM	62.5nM	31.25nM	15.6nM
	-dox	+dox	DMSO	4uM	2uM	1uM	500nM	250nM	125nM	62.5nM	31.25nM	15.6nM	4uM	2uM	1uM	500nM	250nM	125nM	62.5nM	31.25nM	15.6nM
	-dox	+dox	DMSO	4uM	2uM	1uM	500nM	250nM	125nM	62.5nM	31.25nM	15.6nM	4uM	2uM	1uM	500nM	250nM	125nM	62.5nM	31.25nM	15.6nM
	-dox	+dox	DMSO	4uM	2uM	1uM	500nM	250nM	125nM	62.5nM	31.25nM	15.6nM	4uM	2uM	1uM	500nM	250nM	125nM	62.5nM	31.25nM	15.6nM
	-dox	+dox	DMSO	4uM	2uM	1uM	500nM	250nM	125nM	62.5nM	31.25nM	15.6nM	4uM	2uM	1uM	500nM	250nM	125nM	62.5nM	31.25nM	15.6nM
	Blank corrected (580-80)
	46	139	163	183	84	169	128	90	115	114	149	126	115	133	93	86	99	93	140	200	148
	41	244	166	133	190	146	55	113	148	105	176	152	139	153	87	79	88	96	178	117	119
	19	204	144	140	124	127	68	77	123	114	217	152	171	115	120	114	78	167	143	150	178
	53	231	145	133	79	106	100	123	167	155	113	150	200	108	89	99	107	120	126	175	106
	11	95	125	131	117	108	115	52	94	57	107	108	120	113	126	59	56	69	54	80	58
	23	182	193	168	143	142	94	78	55	83	128	134	113	100	82	79	34	65	24	60	110
	30	191	164	113	120	61	118	91	92	152	78	104	109	146	90	114	45	51	53	82	75
	38	143	199	134	111	92	65	65	86	54	134	81	81	86	75	105	47	48	71	60	82
	23	194	161	163	118	175	182	110	183	134	178	212	168	206	215	155	214	153	211	148	217
	23	137	115	124	122	196	139	110	123	107	161	107	231	211	214	179	118	159	188	189	117
	24	131	187	275	118	202	179	196	115	188	119	156	179	180	182	222	91	199	120	193	113
	4	137	143	150	133	146	203	152	112	99	143	137	165	182	202	128	161	136	153	164	173
	Fold Change
	1	3.02174	3.54348	3.97826	1.82609	3.67391	2.78261	1.95652	2.5	2.47826	3.23913	2.73913	2.5	2.8913	2.02174	1.86957	2.15217	2.02174	3.04348	4.34783	3.21739
	0.891304	5.30435	3.6087	2.8913	4.13043	3.17391	1.19565	2.45652	3.21739	2.28261	3.82609	3.30435	3.02174	3.32609	1.8913	1.71739	1.91304	2.08696	3.86957	2.54348	2.58696
	0.413043	4.43478	3.13043	3.04348	2.69565	2.76087	1.47826	1.67391	2.67391	2.47826	4.71739	3.30435	3.71739	2.5	2.6087	2.47826	1.69565	3.63043	3.1087	3.26087	3.86957
	1.15217	5.02174	3.15217	2.8913	1.71739	2.30435	2.17391	2.67391	3.63043	3.36957	2.45652	3.26087	4.34783	2.34783	1.93478	2.15217	2.32609	2.6087	2.73913	3.80435	2.30435
	0.23913	2.06522	2.71739	2.84783	2.54348	2.34783	2.5	1.13043	2.04348	1.23913	2.32609	2.34783	2.6087	2.45652	2.73913	1.28261	1.21739	1.5	1.17391	1.73913	1.26087
	0.5	3.95652	4.19565	3.65217	3.1087	3.08696	2.04348	1.69565	1.19565	1.80435	2.78261	2.91304	2.45652	2.17391	1.78261	1.71739	0.73913	1.41304	0.521739	1.30435	2.3913
	0.652174	4.15217	3.56522	2.45652	2.6087	1.32609	2.56522	1.97826	2	3.30435	1.69565	2.26087	2.36957	3.17391	1.95652	2.47826	0.978261	1.1087	1.15217	1.78261	1.63043
	0.826087	3.1087	4.32609	2.91304	2.41304	2	1.41304	1.41304	1.86957	1.17391	2.91304	1.76087	1.76087	1.86957	1.63043	2.28261	1.02174	1.04348	1.54348	1.30435	1.78261
	0.5	4.21739	3.5	3.54348	2.56522	3.80435	3.95652	2.3913	3.97826	2.91304	3.86957	4.6087	3.65217	4.47826	4.67391	3.36957	4.65217	3.32609	4.58696	3.21739	4.71739
	0.5	2.97826	2.5	2.69565	2.65217	4.26087	3.02174	2.3913	2.67391	2.32609	3.5	2.32609	5.02174	4.58696	4.65217	3.8913	2.56522	3.45652	4.08696	4.1087	2.54348
	0.521739	2.84783	4.06522	5.97826	2.56522	4.3913	3.8913	4.26087	2.5	4.08696	2.58696	3.3913	3.8913	3.91304	3.95652	4.82609	1.97826	4.32609	2.6087	4.19565	2.45652
	0.0869565	2.97826	3.1087	3.26087	2.8913	3.17391	4.41304	3.30435	2.43478	2.15217	3.1087	2.97826	3.58696	3.95652	4.3913	2.78261	3.5	2.95652	3.32609	3.56522	3.76087

## Sheet: 2I
	Plate Layout								With MG132								With MLN4924
	NC4				NC*				NC4				NC*				NC4				NC*
	-dox	-dox	-dox	-dox	-dox	-dox	-dox	-dox	-dox	-dox	-dox	-dox	-dox	-dox	-dox	-dox	-dox	-dox	-dox	-dox	-dox	-dox	-dox	-dox	1:100
	+dox	+dox	+dox	+dox	+dox	+dox	+dox	+dox	+dox	+dox	+dox	+dox	+dox	+dox	+dox	+dox	+dox	+dox	+dox	+dox	+dox	+dox	+dox	+dox
	DMSO	DMSO	DMSO	DMSO	DMSO	DMSO	DMSO	DMSO	DMSO	DMSO	DMSO	DMSO	DMSO	DMSO	DMSO	DMSO	DMSO	DMSO	DMSO	DMSO	DMSO	DMSO	DMSO	DMSO
	15.6nM	15.6nM	15.6nM	15.6nM	15.6nM	15.6nM	15.6nM	15.6nM	15.6nM	15.6nM	15.6nM	15.6nM	15.6nM	15.6nM	15.6nM	15.6nM	15.6nM	15.6nM	15.6nM	15.6nM	15.6nM	15.6nM	15.6nM	15.6nM
	-dox	-dox	-dox	-dox	-dox	-dox	-dox	-dox	-dox	-dox	-dox	-dox	-dox	-dox	-dox	-dox	-dox	-dox	-dox	-dox	-dox	-dox	-dox	-dox	1:70
	+dox	+dox	+dox	+dox	+dox	+dox	+dox	+dox	+dox	+dox	+dox	+dox	+dox	+dox	+dox	+dox	+dox	+dox	+dox	+dox	+dox	+dox	+dox	+dox
	DMSO	DMSO	DMSO	DMSO	DMSO	DMSO	DMSO	DMSO	DMSO	DMSO	DMSO	DMSO	DMSO	DMSO	DMSO	DMSO	DMSO	DMSO	DMSO	DMSO	DMSO	DMSO	DMSO	DMSO
	15.6nM	15.6nM	15.6nM	15.6nM	15.6nM	15.6nM	15.6nM	15.6nM	15.6nM	15.6nM	15.6nM	15.6nM	15.6nM	15.6nM	15.6nM	15.6nM	15.6nM	15.6nM	15.6nM	15.6nM	15.6nM	15.6nM	15.6nM	15.6nM
	-dox	-dox	-dox	-dox	-dox	-dox	-dox	-dox	-dox	-dox	-dox	-dox	-dox	-dox	-dox	-dox	-dox	-dox	-dox	-dox	-dox	-dox	-dox	-dox	1:50
	+dox	+dox	+dox	+dox	+dox	+dox	+dox	+dox	+dox	+dox	+dox	+dox	+dox	+dox	+dox	+dox	+dox	+dox	+dox	+dox	+dox	+dox	+dox	+dox
	DMSO	DMSO	DMSO	DMSO	DMSO	DMSO	DMSO	DMSO	DMSO	DMSO	DMSO	DMSO	DMSO	DMSO	DMSO	DMSO	DMSO	DMSO	DMSO	DMSO	DMSO	DMSO	DMSO	DMSO
	15.6nM	15.6nM	15.6nM	15.6nM	15.6nM	15.6nM	15.6nM	15.6nM	15.6nM	15.6nM	15.6nM	15.6nM	15.6nM	15.6nM	15.6nM	15.6nM	15.6nM	15.6nM	15.6nM	15.6nM	15.6nM	15.6nM	15.6nM	15.6nM
	Blank corrected (470-80)
	10029.7	7945.67	8030.67	7978.67	10411.7	7275.67	9246.67	8579.67	8539.67	9047.67	9562.67	11118.7	10771.7	9336.67	9047.67	8327.67	8776.67	7718.67	8348.67	7456.67	6865.67	6965.67	7994.67	6943.67
	180955	144770	168774	145335	170974	152521	182294	169990	186446	171470	190792	164982	175222	177776	166985	180766	165652	160422	174098	142236	163884	140796	163913	161303
	188559	161652	158273	151028	175445	148746	144117	149613	169404	176974	165082	182097	193148	157099	177899	150324	172567	146850	155414	142555	156898	134523	160907	155215
	54423.7	48895.7	53173.7	51171.7	114421	111333	117205	106526	98984.7	98179.7	99500.7	99084.7	106403	116571	100960	108335	85975.7	91013.7	102123	80535.7	104183	93365.7	106930	112520
	8888.67	8298.67	9208.67	11155.7	10167.7	12249.7	9398.67	9943.67	11037.7	12201.7	9313.67	10292.7	12561.7	7963.67	9865.67	9252.67	9569.67	8772.67	9340.67	9234.67	7627.67	8178.67	8576.67	9523.67
	171578	160563	175192	159894	181244	163291	173976	170323	175111	200063	186493	196225	217381	190253	202615	185589	189405	167367	191889	160156	171150	160797	177361	193303
	185231	162589	173656	184672	174410	166759	183161	182932	207198	207754	231663	187468	223956	175146	211679	185701	169177	154831	166439	168159	164029	174419	176352	175331
	67515.7	61514.7	66120.7	63668.7	135796	131440	133046	144446	120469	126573	109837	113820	160229	130290	151089	133999	132198	115176	127610	117320	144467	122363	131804	131526
	9036.67	8417.67	7984.67	9402.67	9868.67	9285.67	9696.67	9421.67	10201.7	7820.67	11178.7	9634.67	9720.67	9343.67	10799.7	11844.7	11093.7	8361.67	7977.67	9212.67	8354.67	7984.67	9102.67	10764.7
	214305	205673	180098	209879	190625	197659	227692	195861	260608	219652	256746	220513	249009	217516	241380	216371	203779	209526	192502	210440	187983	199043	188034	217616
	217005	166556	188661	180420	196048	171266	214774	175022	213554	210063	225384	203963	202565	231102	196439	220624	167638	195337	200899	176492	201460	175196	196677	191217
	66911.7	78442.7	60729.7	77827.7	124905	141416	148599	131750	146703	116568	123557	113398	144882	125603	139803	137466	110109	117516	95670.7	121320	106531	123346	120467	148727
	Fold Change
	1.15452	0.914631	0.924415	0.91843	1.19849	0.837507	1.06439	0.987611	0.983007	1.04148	1.10077	1.27988	1.23993	1.07475	1.04148	0.958603	1.01029	0.888501	0.961021	0.858342	0.790312	0.801823	0.920271	0.79929
	20.8298	16.6645	19.4277	16.7296	19.6809	17.5568	20.9839	19.5676	21.4619	19.738	21.9622	18.9912	20.1699	20.4639	19.2217	20.8081	19.0683	18.4662	20.0405	16.3728	18.8648	16.2071	18.8681	18.5677
	21.7051	18.6078	18.2189	17.3849	20.1956	17.1222	16.5894	17.222	19.5002	20.3716	19.0027	20.9613	22.2334	18.0837	20.478	17.3039	19.8643	16.904	17.8898	16.4096	18.0606	15.485	18.5221	17.8669
	6.26474	5.62841	6.12086	5.89041	13.171	12.8156	13.4915	12.2622	11.3942	11.3015	11.4536	11.4057	12.2481	13.4185	11.6215	12.4705	9.89672	10.4766	11.7554	9.27051	11.9925	10.7474	12.3087	12.9522
	1.02318	0.955265	1.06002	1.28414	1.17041	1.41007	1.08189	1.14462	1.27055	1.40454	1.0721	1.1848	1.44598	0.916703	1.13564	1.06508	1.10157	1.00983	1.07521	1.06301	0.878026	0.941452	0.987266	1.09628
	19.7504	18.4825	20.1664	18.4055	20.8631	18.7965	20.0265	19.606	20.1571	23.0293	21.4673	22.5876	25.0228	21.9001	23.3231	21.3632	21.8025	19.2657	22.0884	18.4356	19.7012	18.5094	20.4161	22.2512
	21.322	18.7157	19.9896	21.2577	20.0764	19.1957	21.0837	21.0574	23.8507	23.9147	26.6668	21.5795	25.7797	20.1611	24.3665	21.3761	19.474	17.8227	19.1589	19.3569	18.8815	20.0775	20.3	20.1824
	7.77177	7.08099	7.61119	7.32894	15.6315	15.1301	15.315	16.6272	13.8672	14.5699	12.6434	13.1019	18.444	14.9977	17.3919	15.4247	15.2174	13.2579	14.6892	13.5047	16.6297	14.0852	15.172	15.14
	1.04022	0.968963	0.91912	1.08235	1.13599	1.06888	1.11619	1.08453	1.17432	0.900242	1.28678	1.10905	1.11895	1.07556	1.24316	1.36345	1.277	0.962517	0.918315	1.06048	0.961711	0.91912	1.04781	1.23913
	24.6688	23.6751	20.7312	24.1593	21.9429	22.7526	26.2097	22.5457	29.9987	25.2843	29.5542	25.3834	28.6636	25.0384	27.7854	24.9066	23.4571	24.1186	22.159	24.2239	21.6388	22.9119	21.6447	25.0499
	24.9796	19.1723	21.7169	20.7682	22.5672	19.7145	24.7227	20.1469	24.5823	24.1805	25.9441	23.4783	23.3174	26.6023	22.6122	25.3961	19.2969	22.4853	23.1256	20.3161	23.1902	20.1669	22.6396	22.0111
	7.70225	9.02959	6.99063	8.9588	14.3779	16.2785	17.1053	15.1658	16.887	13.4182	14.2227	13.0533	16.6774	14.4582	16.0928	15.8238	12.6747	13.5273	11.0127	13.9652	12.2628	14.1984	13.867	17.12

## Sheet: 3B
	Plate Layout
	-dox	+dox	DMSO	1uM	500nM	250nM	125nM	62.5nM	31.25nM	15.6nM	7.9nM	3.9nM	1uM	500nM	250nM	125nM	62.5nM	31.25nM	15.6nM	7.9nM	3.9nM		PROTACs
	-dox	+dox	DMSO	1uM	500nM	250nM	125nM	62.5nM	31.25nM	15.6nM	7.9nM	3.9nM	1uM	500nM	250nM	125nM	62.5nM	31.25nM	15.6nM	7.9nM	3.9nM		FC1
	-dox	+dox	DMSO	1uM	500nM	250nM	125nM	62.5nM	31.25nM	15.6nM	7.9nM	3.9nM	1uM	500nM	250nM	125nM	62.5nM	31.25nM	15.6nM	7.9nM	3.9nM		FC2
	-dox	+dox	DMSO	1uM	500nM	250nM	125nM	62.5nM	31.25nM	15.6nM	7.9nM	3.9nM	1uM	500nM	250nM	125nM	62.5nM	31.25nM	15.6nM	7.9nM	3.9nM		HV2
	-dox	+dox	DMSO	1uM	500nM	250nM	125nM	62.5nM	31.25nM	15.6nM	7.9nM	3.9nM	1uM	500nM	250nM	125nM	62.5nM	31.25nM	15.6nM	7.9nM	3.9nM		HV1
	-dox	+dox	DMSO	1uM	500nM	250nM	125nM	62.5nM	31.25nM	15.6nM	7.9nM	3.9nM	1uM	500nM	250nM	125nM	62.5nM	31.25nM	15.6nM	7.9nM	3.9nM		FV1
	-dox	+dox	DMSO	1uM	500nM	250nM	125nM	62.5nM	31.25nM	15.6nM	7.9nM	3.9nM	1uM	500nM	250nM	125nM	62.5nM	31.25nM	15.6nM	7.9nM	3.9nM		NC4
	-dox	+dox	DMSO	1uM	500nM	250nM	125nM	62.5nM	31.25nM	15.6nM	7.9nM	3.9nM	1uM	500nM	250nM	125nM	62.5nM	31.25nM	15.6nM	7.9nM	3.9nM
	-dox	+dox	DMSO	1uM	500nM	250nM	125nM	62.5nM	31.25nM	15.6nM	7.9nM	3.9nM	1uM	500nM	250nM	125nM	62.5nM	31.25nM	15.6nM	7.9nM	3.9nM
	-dox	+dox	DMSO	1uM	500nM	250nM	125nM	62.5nM	31.25nM	15.6nM	7.9nM	3.9nM	1uM	500nM	250nM	125nM	62.5nM	31.25nM	15.6nM	7.9nM	3.9nM
	-dox	+dox	DMSO	1uM	500nM	250nM	125nM	62.5nM	31.25nM	15.6nM	7.9nM	3.9nM	1uM	500nM	250nM	125nM	62.5nM	31.25nM	15.6nM	7.9nM	3.9nM
	-dox	+dox	DMSO	1uM	500nM	250nM	125nM	62.5nM	31.25nM	15.6nM	7.9nM	3.9nM	1uM	500nM	250nM	125nM	62.5nM	31.25nM	15.6nM	7.9nM	3.9nM
	Blank corrected (580-80)
	27	56	172	11	8	24	12	20	53	95	136	154	37	15	8	11	12	23	33	40	77
	27	214	250	6	26	8	19	37	45	69	116	117	19	17	8	31	6	22	26	55	118
	5	224	127	46	20	8	35	49	48	81	63	174	10	5	3	10	8	34	33	52	59
	35	196	172	7	10	8	38	44	57	65	94	121	11	9	17	15	13	28	19	108	99
	21	214	201	18	3	8	9	7	21	56	49	52	47	54	106	109	80	86	120	138	168
	35	99	247	16	3	3	1	9	22	19	44	46	41	52	83	89	93	66	148	187	161
	20	154	163	13	14	0	4	9	11	27	43	72	58	96	109	56	77	113	129	168	159
	17	129	175	-3	-1	6	4	10	11	40	45	60	34	44	55	62	111	71	160	170	130
	33	182	163	49	62	43	62	69	86	101	128	251	119	72	88	65	61	116	126	135	180
	33	235	125	81	69	79	76	80	96	125	129	179	100	94	74	43	87	92	97	144	109
	34	211	169	46	66	62	129	99	111	119	184	190	120	101	45	77	84	87	119	121	152
	43	203	97	83	29	50	68	63	91	103	75	142	126	57	31	91	74	113	115	146	114
	Fold Change
	1	2.07407	6.37037	0.407407	0.296296	0.888889	0.444444	0.740741	1.96296	3.51852	5.03704	5.7037	1.37037	0.555556	0.296296	0.407407	0.444444	0.851852	1.22222	1.48148	2.85185
	1	7.92593	9.25926	0.222222	0.962963	0.296296	0.703704	1.37037	1.66667	2.55556	4.2963	4.33333	0.703704	0.62963	0.296296	1.14815	0.222222	0.814815	0.962963	2.03704	4.37037
	0.185185	8.2963	4.7037	1.7037	0.740741	0.296296	1.2963	1.81481	1.77778	3	2.33333	6.44444	0.37037	0.185185	0.111111	0.37037	0.296296	1.25926	1.22222	1.92593	2.18519
	1.2963	7.25926	6.37037	0.259259	0.37037	0.296296	1.40741	1.62963	2.11111	2.40741	3.48148	4.48148	0.407407	0.333333	0.62963	0.555556	0.481481	1.03704	0.703704	4	3.66667
	0.777778	7.92593	7.44444	0.666667	0.111111	0.296296	0.333333	0.259259	0.777778	2.07407	1.81481	1.92593	1.74074	2	3.92593	4.03704	2.96296	3.18519	4.44444	5.11111	6.22222
	1.2963	3.66667	9.14815	0.592593	0.111111	0.111111	0.037037	0.333333	0.814815	0.703704	1.62963	1.7037	1.51852	1.92593	3.07407	3.2963	3.44444	2.44444	5.48148	6.92593	5.96296
	0.740741	5.7037	6.03704	0.481481	0.518519	0	0.148148	0.333333	0.407407	1	1.59259	2.66667	2.14815	3.55556	4.03704	2.07407	2.85185	4.18519	4.77778	6.22222	5.88889
	0.62963	4.77778	6.48148	-0.111111	-0.037037	0.222222	0.148148	0.37037	0.407407	1.48148	1.66667	2.22222	1.25926	1.62963	2.03704	2.2963	4.11111	2.62963	5.92593	6.2963	4.81481
	1.22222	6.74074	6.03704	1.81481	2.2963	1.59259	2.2963	2.55556	3.18519	3.74074	4.74074	9.2963	4.40741	2.66667	3.25926	2.40741	2.25926	4.2963	4.66667	5	6.66667
	1.22222	8.7037	4.62963	3	2.55556	2.92593	2.81481	2.96296	3.55556	4.62963	4.77778	6.62963	3.7037	3.48148	2.74074	1.59259	3.22222	3.40741	3.59259	5.33333	4.03704
	1.25926	7.81481	6.25926	1.7037	2.44444	2.2963	4.77778	3.66667	4.11111	4.40741	6.81481	7.03704	4.44444	3.74074	1.66667	2.85185	3.11111	3.22222	4.40741	4.48148	5.62963
	1.59259	7.51852	3.59259	3.07407	1.07407	1.85185	2.51852	2.33333	3.37037	3.81481	2.77778	5.25926	4.66667	2.11111	1.14815	3.37037	2.74074	4.18519	4.25926	5.40741	4.22222

## Sheet: 3C
	Plate Layout
	-dox	+dox	DMSO	500nM	125nM	31.25nM	7.9nM	500nM	125nM	31.25nM	7.9nM	500nM	125nM	31.25nM	7.9nM	5h		PROTACs
	-dox	+dox	DMSO	500nM	125nM	31.25nM	7.9nM	500nM	125nM	31.25nM	7.9nM	500nM	125nM	31.25nM	7.9nM			FC1
	-dox	+dox	DMSO	500nM	125nM	31.25nM	7.9nM	500nM	125nM	31.25nM	7.9nM	500nM	125nM	31.25nM	7.9nM			FC2
	-dox	+dox	DMSO	500nM	125nM	31.25nM	7.9nM	500nM	125nM	31.25nM	7.9nM	500nM	125nM	31.25nM	7.9nM			HV2
	-dox	+dox	DMSO	500nM	125nM	31.25nM	7.9nM	500nM	125nM	31.25nM	7.9nM	500nM	125nM	31.25nM	7.9nM			HV1
	-dox	+dox	DMSO	500nM	125nM	31.25nM	7.9nM	500nM	125nM	31.25nM	7.9nM	500nM	125nM	31.25nM	7.9nM			FV1
	-dox	+dox	DMSO	500nM	125nM	31.25nM	7.9nM	500nM	125nM	31.25nM	7.9nM	500nM	125nM	31.25nM	7.9nM			NC*
	-dox	+dox	DMSO	500nM	125nM	31.25nM	7.9nM	500nM	125nM	31.25nM	7.9nM	500nM	125nM	31.25nM	7.9nM
	-dox	+dox	DMSO	500nM	125nM	31.25nM	7.9nM	500nM	125nM	31.25nM	7.9nM	500nM	125nM	31.25nM	7.9nM	8h
	-dox	+dox	DMSO	500nM	125nM	31.25nM	7.9nM	500nM	125nM	31.25nM	7.9nM	500nM	125nM	31.25nM	7.9nM
	-dox	+dox	DMSO	500nM	125nM	31.25nM	7.9nM	500nM	125nM	31.25nM	7.9nM	500nM	125nM	31.25nM	7.9nM
	-dox	+dox	DMSO	500nM	125nM	31.25nM	7.9nM	500nM	125nM	31.25nM	7.9nM	500nM	125nM	31.25nM	7.9nM
	-dox	+dox	DMSO	500nM	125nM	31.25nM	7.9nM	500nM	125nM	31.25nM	7.9nM	500nM	125nM	31.25nM	7.9nM
	-dox	+dox	DMSO	500nM	125nM	31.25nM	7.9nM	500nM	125nM	31.25nM	7.9nM	500nM	125nM	31.25nM	7.9nM
	-dox	+dox	DMSO	500nM	125nM	31.25nM	7.9nM	500nM	125nM	31.25nM	7.9nM	500nM	125nM	31.25nM	7.9nM
	-dox	+dox	DMSO	500nM	125nM	31.25nM	7.9nM	500nM	125nM	31.25nM	7.9nM	500nM	125nM	31.25nM	7.9nM
	-dox	+dox	DMSO	500nM	125nM	31.25nM	7.9nM	500nM	125nM	31.25nM	7.9nM	500nM	125nM	31.25nM	7.9nM	24h
	-dox	+dox	DMSO	500nM	125nM	31.25nM	7.9nM	500nM	125nM	31.25nM	7.9nM	500nM	125nM	31.25nM	7.9nM
	-dox	+dox	DMSO	500nM	125nM	31.25nM	7.9nM	500nM	125nM	31.25nM	7.9nM	500nM	125nM	31.25nM	7.9nM
	-dox	+dox	DMSO	500nM	125nM	31.25nM	7.9nM	500nM	125nM	31.25nM	7.9nM	500nM	125nM	31.25nM	7.9nM
	-dox	+dox	DMSO	500nM	125nM	31.25nM	7.9nM	500nM	125nM	31.25nM	7.9nM	500nM	125nM	31.25nM	7.9nM
	-dox	+dox	DMSO	500nM	125nM	31.25nM	7.9nM	500nM	125nM	31.25nM	7.9nM	500nM	125nM	31.25nM	7.9nM
	-dox	+dox	DMSO	500nM	125nM	31.25nM	7.9nM	500nM	125nM	31.25nM	7.9nM	500nM	125nM	31.25nM	7.9nM
	-dox	+dox	DMSO	500nM	125nM	31.25nM	7.9nM	500nM	125nM	31.25nM	7.9nM	500nM	125nM	31.25nM	7.9nM
	Blank corrected (580-80)
	69	1018	934	87	150	330	533	111	64	277	437	38	25	86	178
	73	946	778	150	98	336	572	69	148	253	500	30	35	109	223
	16	860	1103	113	107	349	586	83	86	338	496	18	44	48	301
	91	990	951	94	170	335	577	76	134	368	550	48	44	127	258
	101	952	992	308	472	647	903	309	302	513	855	307	227	349	648
	61	816	910	269	389	685	816	310	321	487	786	235	260	322	572
	83	930	1174	406	485	765	941	301	350	435	697	259	224	370	730
	45	924	915	349	402	651	842	284	316	520	774	313	161	343	691
	73	892	1090	147	174	234	502	44	102	199	220	122	74	78	218
	103	828	975	152	95	313	403	80	70	139	162	40	28	84	192
	55	982	900	112	111	187	453	55	58	92	335	53	119	83	172
	99	764	988	72	148	381	454	86	56	171	270	48	46	96	272
	115	900	993	302	425	623	889	258	287	524	750	424	334	383	450
	68	910	833	312	448	491	778	261	398	439	555	413	302	346	466
	93	991	896	283	388	536	815	389	268	529	701	366	300	349	590
	88	778	662	295	497	545	748	322	307	454	550	301	289	319	434
	70	639	712	82	93	241	479	62	165	241	509	26	66	136	357
	65	769	896	74	119	237	628	110	112	309	537	35	35	146	326
	23	754	751	110	123	251	563	91	109	258	496	47	51	125	300
	66	739	934	68	55	245	499	85	101	226	465	20	44	111	249
	89	1098	925	272	288	435	670	235	234	325	651	414	656	472	601
	68	805	920	180	395	589	691	299	264	440	585	754	470	586	691
	49	838	992	275	392	558	719	319	257	450	609	743	565	633	679
	57	885	991	313	371	493	644	301	344	468	707	736	681	584	726
	Fold Change
	1	14.7536	13.5362	1.26087	2.17391	4.78261	7.72464	1.6087	0.927536	4.01449	6.33333	0.550725	0.362319	1.24638	2.57971
	1.05797	13.7101	11.2754	2.17391	1.42029	4.86957	8.28986	1	2.14493	3.66667	7.24638	0.434783	0.507246	1.57971	3.23188
	0.231884	12.4638	15.9855	1.63768	1.55072	5.05797	8.49275	1.2029	1.24638	4.89855	7.18841	0.26087	0.637681	0.695652	4.36232
	1.31884	14.3478	13.7826	1.36232	2.46377	4.85507	8.36232	1.10145	1.94203	5.33333	7.97101	0.695652	0.637681	1.84058	3.73913
	1.46377	13.7971	14.3768	4.46377	6.84058	9.37681	13.087	4.47826	4.37681	7.43478	12.3913	4.44928	3.28986	5.05797	9.3913
	0.884058	11.8261	13.1884	3.89855	5.63768	9.92754	11.8261	4.49275	4.65217	7.05797	11.3913	3.4058	3.76812	4.66667	8.28986
	1.2029	13.4783	17.0145	5.88406	7.02899	11.087	13.6377	4.36232	5.07246	6.30435	10.1014	3.75362	3.24638	5.36232	10.5797
	0.652174	13.3913	13.2609	5.05797	5.82609	9.43478	12.2029	4.11594	4.57971	7.53623	11.2174	4.53623	2.33333	4.97101	10.0145
	1.05797	12.9275	15.7971	2.13043	2.52174	3.3913	7.27536	0.637681	1.47826	2.88406	3.18841	1.76812	1.07246	1.13043	3.15942
	1.49275	12	14.1304	2.2029	1.37681	4.53623	5.84058	1.15942	1.01449	2.01449	2.34783	0.57971	0.405797	1.21739	2.78261
	0.797101	14.2319	13.0435	1.62319	1.6087	2.71014	6.56522	0.797101	0.84058	1.33333	4.85507	0.768116	1.72464	1.2029	2.49275
	1.43478	11.0725	14.3188	1.04348	2.14493	5.52174	6.57971	1.24638	0.811594	2.47826	3.91304	0.695652	0.666667	1.3913	3.94203
	1.66667	13.0435	14.3913	4.37681	6.15942	9.02899	12.8841	3.73913	4.15942	7.5942	10.8696	6.14493	4.84058	5.55072	6.52174
	0.985507	13.1884	12.0725	4.52174	6.49275	7.11594	11.2754	3.78261	5.76812	6.36232	8.04348	5.98551	4.37681	5.01449	6.75362
	1.34783	14.3623	12.9855	4.10145	5.62319	7.76812	11.8116	5.63768	3.88406	7.66667	10.1594	5.30435	4.34783	5.05797	8.55072
	1.27536	11.2754	9.5942	4.27536	7.2029	7.89855	10.8406	4.66667	4.44928	6.57971	7.97101	4.36232	4.18841	4.62319	6.28986
	1	9.12857	10.1714	1.17143	1.32857	3.44286	6.84286	0.885714	2.35714	3.44286	7.27143	0.371429	0.942857	1.94286	5.1
	0.928571	10.9857	12.8	1.05714	1.7	3.38571	8.97143	1.57143	1.6	4.41429	7.67143	0.5	0.5	2.08571	4.65714
	0.328571	10.7714	10.7286	1.57143	1.75714	3.58571	8.04286	1.3	1.55714	3.68571	7.08571	0.671429	0.728571	1.78571	4.28571
	0.942857	10.5571	13.3429	0.971429	0.785714	3.5	7.12857	1.21429	1.44286	3.22857	6.64286	0.285714	0.628571	1.58571	3.55714
	1.27143	15.6857	13.2143	3.88571	4.11429	6.21429	9.57143	3.35714	3.34286	4.64286	9.3	5.91429	9.37143	6.74286	8.58571
	0.971429	11.5	13.1429	2.57143	5.64286	8.41429	9.87143	4.27143	3.77143	6.28571	8.35714	10.7714	6.71429	8.37143	9.87143
	0.7	11.9714	14.1714	3.92857	5.6	7.97143	10.2714	4.55714	3.67143	6.42857	8.7	10.6143	8.07143	9.04286	9.7
	0.814286	12.6429	14.1571	4.47143	5.3	7.04286	9.2	4.3	4.91429	6.68571	10.1	10.5143	9.72857	8.34286	10.3714

## Sheet: 3E
	Plate Layout
	DMSO (control)									MG132 (10uM)										PROTACs
	-dox	+dox	DMSO	500nM	500nM	500nM	500nM	500nM	500nM	-dox	+dox	DMSO	500nM	500nM	500nM	500nM	500nM	500nM		FC1
	-dox	+dox	DMSO	500nM	500nM	500nM	500nM	500nM	500nM	-dox	+dox	DMSO	500nM	500nM	500nM	500nM	500nM	500nM		FC2
	-dox	+dox	DMSO	500nM	500nM	500nM	500nM	500nM	500nM	-dox	+dox	DMSO	500nM	500nM	500nM	500nM	500nM	500nM		HV2
	-dox	+dox	DMSO	500nM	500nM	500nM	500nM	500nM	500nM	-dox	+dox	DMSO	500nM	500nM	500nM	500nM	500nM	500nM		HV1
																				FV1
	Blank corrected (580-80)																			NC4
	4	182	172	10	12	67	59	6	48	0	159	142	180	108	119	119	105	137
	3	195	175	19	12	63	58	0	62	4	110	126	111	124	130	136	95	141
	7	197	192	23	13	51	69	13	71	0	161	157	143	131	95	126	58	127
	1	137	141	23	6	60	63	3	42	7	121	177	133	142	161	113	70	135
	Fold Change
	1	45.5	43	2.5	3	16.75	14.75	1.5	12	0	39.75	35.5	45	27	29.75	29.75	26.25	34.25
	0.75	48.75	43.75	4.75	3	15.75	14.5	0	15.5	1	27.5	31.5	27.75	31	32.5	34	23.75	35.25
	1.75	49.25	48	5.75	3.25	12.75	17.25	3.25	17.75	0	40.25	39.25	35.75	32.75	23.75	31.5	14.5	31.75
	0.25	34.25	35.25	5.75	1.5	15	15.75	0.75	10.5	1.75	30.25	44.25	33.25	35.5	40.25	28.25	17.5	33.75

## Sheet: 5A
			TNF+911+zVAD
	MLKL-/- + MLKL	-dox	79.4	82	86.2
		+dox	5.7	5.4	6
		DMSO	5.8	5.8	6.3
		1000nM	5.9	5.2	6.1	NC4
		500nM	4	4.7	6.1
		250nM	4.9	6.4	6.1
		125nM	5.8	6	6.5
		62.5nM	6	5.5	7.5
		31.25nM	6.5	6	7.1
		15.6nM	6.1	6.2	6.6
		7.8nM	6.6	6	6.3
		3.9nM	6.4	6.9	5.3
	MLKL-/- + MLKL NanoLuc	-dox	72.8	82.9	85.8
		+dox	8.8	14	13.3
		DMSO	9.4	14.9	15.6
		1000nM	53.1	66.7	61.4	NC4
		500nM	54.7	68.7	64.4
		250nM	58.1	71.5	68.6
		125nM	58.8	73.1	69.9
		62.5nM	53.4	72.4	68.5
		31.25nM	46.4	73.2	58.1
		15.6nM	28.9	60.7	39.7
		7.8nM	15.9	37.6	29.1
		3.9nM	11	24.6	18.4

## Sheet: 5B
			TNF+911+zVAD
	MLKL-/- + MLKL	-dox	83	85	84.7	60.2
		+dox	5.7	5.1	9.4	4.8
		DMSO	6	6.7	9.5	5.1
		1000nM	6.1	4.9	9.8	3.5	FC1
		500nM	5.6	4.4	8.7	4
		250nM	6.4	5.4	9	4.3
		125nM	5.8	5.8	10.9	4
		62.5nM	6.6	6	9	4.5
		31.25nM	5.7	5.5	8.3	4.7
		15.6nM	6.9	5.7	8.5	5.1
		7.8nM	6.1	5.8	8.5	4.8
		3.9nM	6.9	6.6	8.9	5.1
	MLKL-/- + MLKL FKBPF36V	-dox	88	87.2	72	65.4
		+dox	14.7	10.8	24	8.1
		DMSO	15.6	11	23	5.8
		1000nM	81	84.9	67.9	54.3	FC1
		500nM	83.3	81.7	67.1	65
		250nM	83.3	81.2	68.1	65
		125nM	81.4	79.5	67.5	72.5
		62.5nM	81.5	75.5	67.7	62.5
		31.25nM	75.8	59.7	66	51.4
		15.6nM	63.5	39.3	60.1	29.6
		7.8nM	42.2	22.3	60.1	24.9
		3.9nM	28.2	15.7	47.6	11.7

## Sheet: 5C
			TNF+911+zVAD
	MLKL-/- + MLKL	-dox	79.1	80	87.1
		+dox	4.8	8.8	7.4
		DMSO	3.8	9.2	6.7
		1000nM	4.1	7.9	7.1	FC2
		500nM	4.3	7.9	7.8
		250nM	2.8	8	8.4
		125nM	3.9	6.1	7.5
		62.5nM	4.2	7.2	6.9
		31.25nM	4.7	6.9	6.6
		15.6nM	3.6	7.8	7.2
		7.8nM	3.7		7
		3.9nM	3.3	8.3	6.4
	MLKL-/- + MLKL FKBPF36V	-dox	79.6	79.6	80.4
		+dox	7	9.3	20.8
		DMSO	6.4	10.8	20.9
		1000nM	75.7	79	82.8	FC2
		500nM	75.4	75.1	82.3
		250nM	76.6	74.3	80
		125nM	72.2	74.3	78.6
		62.5nM	72	71.7	78.2
		31.25nM	71	69.9	76
		15.6nM	71.7	63.9	73.3
		7.8nM	59.5	53.1	68.5
		3.9nM	41.1	35.7	60

## Sheet: 5D
			TNF+911+zVAD
	MLKL-/- + MLKL	-dox	77.4	86.4	83.6
		+dox	6.9	7	5.6
		DMSO	6.7	5.7	5
		1000nM	5.8	4.9	5	FV1
		500nM	5.9	5.1	4.5
		250nM	6.3	5.6	5.3
		125nM	5.2	7.5	4.8
		62.5nM	6.1	6.6	5.2
		31.25nM	5.8	6	5.7
		15.6nM	6.4	7.5	6.4
		7.8nM	6.7	5.9	5.7
		3.9nM	5.8	7	7.6
	MLKL-/- + MLKL FKBPF36V	-dox	78.6	88.9	84.6
		+dox	14.4	13.8	9.4
		DMSO	14.8	15.3	10.7
		1000nM	63.8	77.3	74.7	FV1
		500nM	69.7	81.6	78.5
		250nM	80.6	84.5	80.8
		125nM	76.7	87.6	83.5
		62.5nM	79.4	87	83.1
		31.25nM	80.9	86.7	82.1
		15.6nM	79.5	87.6	83.9
		7.8nM	84.5	86.7	79.8
		3.9nM	77.6	82.1	75.3

## Sheet: 5E
			TNF+911+zVAD
	MLKL-/- + MLKL	-dox	83	82.7	79.8	61.7
		+dox	4.9	5.3	11.5	5.2
		DMSO	5.3	5.2	11.6	4.3
		1000nM	6.4	5	10.1	4.8	HV1
		500nM	5.4	5.2	12	5
		250nM	5.7	5.2	7.4	4.2
		125nM	5.8	4.6	9.6	3.9
		62.5nM	6.1	4.7	8.9	4.7
		31.25nM	6.5	4.5	9.8	4.5
		15.6nM	5.5	5.3	8.9	5.1
		7.8nM	6.3	5.7	8.4	4.6
		3.9nM	8.9	4.7	8.4	3.9
	MLKL-/- + MLKL HALO	-dox	85.7	88.2	77.3	54.1
		+dox	4.5	4.2	8.5	5.9
		DMSO	5	4.6	4.9	6.1
		1000nM	82.3	81	58.4	69.6	HV1
		500nM	81.8	73.5	68.7	66.7
		250nM	77	62.7	69.1	63.5
		125nM	60.1	25.8	30.9	34.5
		62.5nM	19.9	9.3	10.9	10.2
		31.25nM	8.5	5.5	6	6.6
		15.6nM	6.6	4.6	6.1	6.8
		7.8nM	5.7	4.1	5.5	6.5
		3.9nM	3.8	4.6	6.9	4.5

[truncated: 15 more sheets: 5F, 5H, S2F, S2G, S2H, S3B, S3C, S3D, S3E, S3G, S4A, S4C, S5F, S5G, S5H]
